# Supplementary material for: Change Rates and Prevalence of a Dichotomous Variable: Simulations and Applications
Source: PLoS One. 2015 Mar 6;10(3):e0118955. doi: 10.1371/journal.pone.0118955 (PMC4352043; doi:10.1371/journal.pone.0118955)
Supplement: S2 Supporting Information — Scripts for use with the statistical software R. (ZIP) [file pone.0118955.s002.zip]

Archive with 11 entries (11 files):
- cutCases.R
- interpArray.R
- lineIntegral.R
- ratesDementia.R
- ratesSmoking.R
- readme.txt
- rhs.R
- sampleLine.R
- simulation1.R
- simulation2.R
- smoking.R
