# Supplementary material for: Change Rates and Prevalence of a Dichotomous Variable: Simulations and Applications
Source: PLoS One. 2015 Mar 6;10(3):e0118955. doi: 10.1371/journal.pone.0118955 (PMC4352043; doi:10.1371/journal.pone.0118955)
Supplement: S2 Supporting Information — Scripts for use with the statistical software R. (ZIP) [file pone.0118955.s002.zip › ratesDementia.R]

get_mA <- function(t, a){
  # returns the mortality of the undemented persons
  # aged a at time t

  #t: calendar time in years after 1900
  
  #linear model for log(mort) for each t
  measTimes <- c(5, 10.5, 25, 33, 50, 61, 71, 87, 97, 107)  
  #log(m(t, a)) = intercept(t) + slope(t) * a
  intercept <- -c( 7.809,  8.117,  8.888,  9.062,  9.345,
                   9.650,  9.588,  9.947,  9.881, 10.227
                  )
  slope      <- 0.01*c(7.481, 7.913, 8.708, 8.865, 9.063,
                       9.571, 9.501, 9.640, 9.331, 9.438
                       )
  sp_intercept <- smooth.spline(measTimes, intercept, df = 3)
  sp_slope     <- smooth.spline(measTimes, slope,     df = 3)
  measA <- 62.5+5*0:7
  facA  <- c(1, 1, 0.95, 0.9, 0.8, 0.8, 0.75, 0.7) 
  fac_  <- approx(measA, facA, a, rule=2)$y
  return(fac_*exp(predict(sp_intercept, t)$y + a * predict(sp_slope, t)$y))
}

get_inc <- function(t, a)
{
  # returns the incidence rate (density) of dementia
  # for subjects aged a at time t

  ageClasses_ <- c(55, 67.5, 72.5, 77.5, 82.5, 87.5, 92.5,  97.5, 100)
  lambda_     <- c( 0,  0.3,   0.7,  1.7,    3,  5.2,  7.6,  9.9, 11.2)
  value_      <- approx(ageClasses_, lambda_, a, rule = 2)$y
  return(0.01*value_)
}
