# Supplementary material for: Change Rates and Prevalence of a Dichotomous Variable: Simulations and Applications
Source: PLoS One. 2015 Mar 6;10(3):e0118955. doi: 10.1371/journal.pone.0118955 (PMC4352043; doi:10.1371/journal.pone.0118955)
Supplement: S2 Supporting Information — Scripts for use with the statistical software R. (ZIP) [file pone.0118955.s002.zip › ratesSmoking.R]

fct_m <- function(t, a){
  #general mortality in male German population 1900-2010
  #aus extractMortality.R
  #t: Zeit in Jahren nach 1900
  
  #linear model for log(mort) for each t
  measTimes <- c(5, 10.5, 25, 33, 50, 61, 71, 87, 97, 107)  
  #log(m(t, a)) = intercept(t) + slope(t) * a
  intercept <- -c( 7.809,  8.117,  8.888,  9.062,  9.345,
                   9.650,  9.588,  9.947,  9.881, 10.227
                  )
  slope      <- 0.01*c(7.481, 7.913, 8.708, 8.865, 9.063,
                       9.571, 9.501, 9.640, 9.331, 9.438
                       )
  sp_intercept <- smooth.spline(measTimes, intercept, df = 3)
  sp_slope     <- smooth.spline(measTimes, slope,     df = 3)
  return(exp(predict(sp_intercept, t)$y + a * predict(sp_slope, t)$y))
}


fct_i <- function(t, a){
   thisA   <- c(12,    14,   16,   18,  20,    30,    40)
   thisI   <- c( 0,  0.18, 0.32,  0.1, 0.1, 0.085, 0.029)
   
   thisT   <- c(10,   80)
   thisFac <- c( 0, -0.4)

   retval <- approx(thisA, thisI, a, rule=2)$y * exp(approx(thisT, thisFac, t, rule=2)$y)
   return(retval)
}

fct_r <- function(t, a){
   thisA  <- c(18,  20,   30,    40,   50,  60,     70)
   thisR  <- c( 0, 0.1, 0.05,  0.05, 0.055, 0.125, 0.08)
   retval <- approx(thisA, thisR, a, rule=2)$y
   return(retval)
}

fct_R <- function(t, a){
   thisA  <- c(40,   60,   80)
   thisR  <- c( 1,  2.5,  1.5)
   retval <- approx(thisA, thisR, a, rule=2)$y
   return(retval)
}
