# Supplementary material for: Change Rates and Prevalence of a Dichotomous Variable: Simulations and Applications
Source: PLoS One. 2015 Mar 6;10(3):e0118955. doi: 10.1371/journal.pone.0118955 (PMC4352043; doi:10.1371/journal.pone.0118955)
Supplement: S2 Supporting Information — Scripts for use with the statistical software R. (ZIP) [file pone.0118955.s002.zip › readme.txt]

This software comes with no warranty of any kind.

Installation:
Unpack all files into one folder, say "D:\myfolder\myRscripts". The folder 
contains at least these ten R-files and one readme-file:

<start: list of files>

   simulation1.R
   simulation2.R
   smoking.R

   cutCases.R
   interpArray.R
   lineIntegral.R
   ratesDementia.R
   ratesSmoking.R
   rhs.R
   sampleLine.R

   readme.txt

<end: list of files>

The files "simulation1.R", "simulation2.R" and "smoking.R" are 
the script files for usage in the R software. The other R-files are 
subroutines loaded and called by the main scripts. Note that the working 
directory in R  must be "D:\myfolder\myRscripts". This can be done in R via the 
command setwd("D:/myfolder/myRscripts").

Following R-packages must be installed: 
- "Matrix" for Simulation 1
- "deSolve" for the smoking example

Caution: Simulations 1 and 2 may take some time. The one million persons in simulation
1 took five hours on a single core PC. For testing start with few persons.
