# Supplementary material for: Change Rates and Prevalence of a Dichotomous Variable: Simulations and Applications
Source: PLoS One. 2015 Mar 6;10(3):e0118955. doi: 10.1371/journal.pone.0118955 (PMC4352043; doi:10.1371/journal.pone.0118955)
Supplement: S2 Supporting Information — Scripts for use with the statistical software R. (ZIP) [file pone.0118955.s002.zip › rhs.R]

rhs <- function(a, y, parms) 
# right hand side of the differential equation
{
   with(as.list(parms), 
   {
      R   <- fct_R(t0 + a, a)
      inc <- fct_i(t0 + a, a)
      m   <- fct_m(t0 + a, a)
      r   <- fct_r(t0 + a, a)
      # next line is the differential equation
      dy  <- (1 - y) * (inc - m * y * (R - 1)/(y * (R - 1) + 1)) - r * y
      list(dy)
   }   )
}
