# Supplementary material for: Change Rates and Prevalence of a Dichotomous Variable: Simulations and Applications
Source: PLoS One. 2015 Mar 6;10(3):e0118955. doi: 10.1371/journal.pone.0118955 (PMC4352043; doi:10.1371/journal.pone.0118955)
Supplement: S2 Supporting Information — Scripts for use with the statistical software R. (ZIP) [file pone.0118955.s002.zip › simulation1.R]

################################################################################
#
#    Script for use with the statistical software R
#
#    This software comes with no warranty of any kind.
#
#    Simulation 1 of Brinks R, Landwehr S, Pop Health Metrics
#
################################################################################

# Clear workspace
rm(list=ls(all=TRUE))

#==========================================================================
# simulate the population
#==========================================================================

nPers         <- 1e6
tEnd          <- 100

#Proportion of ill at 0 and tEnd
p.ill.s       <- 0.1
p.ill.e       <- 0.25

#Life expectancy
le0.s         <- 55
le0.e         <- 75
sd.le0        <- 8
delta.le      <- runif(nPers, min=5, max=10)

#Diagnosis: min and max time before Death
minDi         <-  0
maxDi         <- 12

set.seed(1234)

# dice for birthdates dob
dob           <- runif(nPers, min=0, max=tEnd)

# dice if ever diseased
dummy         <- runif(nPers, min=0, max=1)
isIll         <- ifelse(dummy < p.ill.s + (p.ill.e - p.ill.s) * dob/tEnd, 1, 0)

# dice for age of death (ade)
le0_          <- le0.s + (le0.e - le0.s) * dob/tEnd 
le0           <- rnorm(nPers, mean = le0_, sd = sd.le0)
ade           <- le0 - isIll * delta.le

# dice for age of diagnosis (adi)
adi_          <- ade - runif(nPers, min = minDi, max = maxDi)
adi           <- ifelse(isIll, adi_, NA)

pid           <- 1:nPers
pmat          <- cbind(pid, dob, adi, ade)

#Checks
#fct_prop      <- function(t){mean(isIll[round(dob) == t])} 
                     #i.e., proportion of diseased of those born at t
#plot(5*0:20, sapply(5*0:20, FUN = fct_prop), xlab="dob", ylab="prop")

#==========================================================================
# extract person-years and events
#==========================================================================
source("sampleLine.R") # this is for sorting the life years 
                       # at risk into the (t, a)-grid


dt             <- 1
nRows          <- 1 +       max(ade)  %/% dt
nCols          <- 1 + (tEnd+max(ade)) %/% dt

#these matrices are for counting the cases
mAcases        <- matrix(data = 0, nrow = nRows, ncol = nCols)
mBcases        <- matrix(data = 0, nrow = nRows, ncol = nCols)
i.cases        <- matrix(data = 0, nrow = nRows, ncol = nCols)

#these matrices are for the time-at-risk in states S and C
pyS            <- matrix(data = 0, nrow = nRows, ncol = nCols)
pyC            <- matrix(data = 0, nrow = nRows, ncol = nCols)

staysHealthy <- isIll == 0

for(pid_ in 1:nPers){ # Caution: may take very long for large nPers,
                      # 1 million persons took about 5 hours on a single core PC
                      # for testing start with low numbers, < 10000

   mydob <- dob[pid_]
   myadi <- adi[pid_]
   myade <- ade[pid_]
   if(staysHealthy[pid_]){
      #send all person-years to pyS
      tt <- sampleLine2D(c(mydob, 0), c(mydob+myade, myade), timeRes = dt)
      for(voxNr in 1:tt$nIntersectedVoxels){
         #calculate which voxel gets the weight, the mean is necessary due to rounding errors
         thisVox <- 1 + 0.5*(tt$points[2:1 ,voxNr] + tt$points[2:1 ,voxNr+1]) %/% dt
         pyS[thisVox[1], thisVox[2]] <- pyS[thisVox[1], thisVox[2]] + tt$weights[voxNr]
      }
      
      #put death case to mAcases
      last_ <- 1 + c(myade, mydob+myade) %/% dt
      mAcases[last_[1], last_[2]] <- mAcases[last_[1], last_[2]] + 1
   }
   else{ # this guy gets ill
      #send py until diagnosis to pyS
      tt <- sampleLine2D(c(mydob, 0), c(mydob+myadi, myadi), timeRes = dt)
      for(voxNr in 1:tt$nIntersectedVoxels){
         thisVox <- 1 + 0.5*(tt$points[2:1 ,voxNr] + tt$points[2:1 ,voxNr+1]) %/% dt 
         pyS[thisVox[1], thisVox[2]] <- pyS[thisVox[1], thisVox[2]] + tt$weights[voxNr]
      }
      #put diagnosis to i.cases
      last_ <- 1 + c(myadi, mydob+myadi) %/% dt
      i.cases[last_[1], last_[2]] <- i.cases[last_[1], last_[2]] + 1

      #send py from diag to death to pyC
      tt <- sampleLine2D(c(mydob+myadi, myadi), c(mydob+myade, myade), timeRes = dt)
      for(voxNr in 1:tt$nIntersectedVoxels){
         thisVox <- 1 + 0.5*(tt$points[2:1 ,voxNr] + tt$points[2:1 ,voxNr+1]) %/% dt
         pyC[thisVox[1], thisVox[2]] <- pyC[thisVox[1], thisVox[2]] + tt$weights[voxNr]
      }

      #put death to mBcases
      last_ <- 1 + c(myade, mydob+myade) %/% dt
      mBcases[last_[1], last_[2]] <- mBcases[last_[1], last_[2]] + 1
   }
}

#==========================================================================
# extract prevalence
#==========================================================================
source("cutCases.R")  # this is for making the cross-section

prev  <- matrix(data = 0, nrow = nRows, ncol = nCols)
myt   <- 0.5*dt
ageC  <- seq(0, nRows, by = dt)
for(cnr in 1:nCols){
   mm_ <- cutCases(pmat, myt, ageC)
   if(dim(mm_)[1] == 2) 
      prev[ , cnr] <- mm_[2, ]/colSums(mm_)
   myt <- myt + dt
}
prev <- ifelse(is.na(prev), 0, prev)

a_ <- 25:85
matplot(a_, prev[a_+1,  91], type="l", col="red", xlab="Age", ylab="Prevalence", ylim=c(0,0.07))
matplot(a_, prev[a_+1, 101], type="l", col="blue", add = T)
matplot(a_, prev[a_+1, 111], type="l", col="black",  add = T)
legend("topleft", legend=c("Year 90", "Year 100", "Year 110"), lty=rep(1, 3), col=c("red", "blue", "black"))

#==========================================================================
# extract rates
#==========================================================================
irate_       <- i.cases/pyS                    # person-years method
i.rate   <- ifelse(is.na(irate_), 0, irate_)

mArate_      <- mAcases/pyS
mA.rate  <- ifelse(is.na(mArate_), 0, mArate_)

mBrate_      <- mBcases/pyC
mB.rate <- ifelse(is.na(mBrate_), 0, mBrate_)

#if you want to see the rates at years 90, 100, 110:
if(FALSE){ 
   a_ <- 20:85
   matplot(a_, i.rate[a_+1,  91], type="l", col="red", xlab="Age", ylab="Incidence", ylim=c(0,.012))
   matplot(a_, i.rate[a_+1, 101], type="l", col="blue", add = T)
   matplot(a_, i.rate[a_+1, 111], type="l", col="black",  add = T)
   legend("topleft", legend=c("Year 90", "Year 100", "Year 110"), lty=rep(1, 3), col=c("red", "blue", "black"))

   matplot(a_, mA.rate[a_+1,  91], type="l", col="red", xlab="Age", ylab="Mortality mA", ylim=c(0, 0.6))
   matplot(a_, mA.rate[a_+1, 101], type="l", col="blue", add = T)
   matplot(a_, mA.rate[a_+1, 111], type="l", col="black",  add = T)
   legend("topleft", legend=c("Year 90", "Year 100", "Year 110"), lty=rep(1, 3), col=c("red", "blue", "black"))

   matplot(a_, mB.rate[a_+1,  91], type="l", col="red", xlab="Age", ylab="Mortality mB", ylim=c(0, 0.6))
   matplot(a_, mB.rate[a_+1, 101], type="l", col="blue", add = T)
   matplot(a_, mB.rate[a_+1, 111], type="l", col="black",  add = T)
   legend("topleft", legend=c("Year 90", "Year 100", "Year 110"), lty=rep(1, 3), col=c("red", "blue", "black"))
}
#==========================================================================
# check Equation (3)
#==========================================================================
a_ <- 5:85
t_ <- 95:135
devMat <- matrix(data = 0, nrow = length(a_), ncol = length(t_))

for(t0 in t_){
  ddt <- 2
  #approximate the partial derivative
  dp <- (prev[a_+ddt+1,  t0+ddt+1] - prev[a_-ddt+1,  t0-ddt+1])/(2*ddt)


  p_   <- prev   [a_+1, t0+1]
  i_   <- i.rate [a_+1, t0+1]
  mA_  <- mA.rate[a_+1, t0+1]
  mB_  <- mB.rate[a_+1, t0+1]
  rhs <- (1-p_)*(i_ - p_*(mB_ - mA_))   #right-hand side of Equation (3)
  devMat[ , t0 - t_[1] + 1] <- dp - rhs
}

#as a increases the estimates vary, Figure 2
matplot(a_, apply(devMat, FUN=mean, MARGIN=1), pch=1, 
           ylim = c(-0.01, 0.01), xlab="Age (years)", ylab="Mean of the Difference D") 
lines(c(0, a_[length(a_)]), c(0, 0))
matplot(a_, apply(devMat, FUN=sd, MARGIN=1), pch=1, 
           ylim = c(0, 0.04), xlab="Age (years)", ylab="Std. Dev. of the Difference D") 
