# Supplementary material for: Change Rates and Prevalence of a Dichotomous Variable: Simulations and Applications
Source: PLoS One. 2015 Mar 6;10(3):e0118955. doi: 10.1371/journal.pone.0118955 (PMC4352043; doi:10.1371/journal.pone.0118955)
Supplement: S2 Supporting Information — Scripts for use with the statistical software R. (ZIP) [file pone.0118955.s002.zip › simulation2.R]

################################################################################
#
#    Script for use with the statistical software R
#
#    This software comes with no warranty of any kind.
#
#    Simulation 2 of Brinks R, Landwehr S, Pop Health Metrics
#
################################################################################

# Clear workspace
rm(list=ls(all=TRUE))


source("interpArray.R")
source("sampleLine.R")
source("ratesDementia.R")
source("cutCases.R")
source("lineIntegral.R")

library(Matrix)

#==========================================================================
# simulate the population
#==========================================================================

dt      <- 1
maxAge  <- 120
ages    <- seq(0, maxAge, by = dt)
maxTime <- 180
times   <- seq(0, maxTime, by = dt)

i0      <- sapply(ages, FUN = get_inc, t = 0)       #  i(0, a)
incHaz  <- rep(1, length(times))
incMat  <- outer(incHaz, i0)

mAMat   <- matrix(data = NA, nrow=length(times), ncol=length(ages))
for(rowNr in 1:length(times)){
   mAMat[rowNr, ] <- sapply(ages, FUN = get_mA, t = (rowNr - 1)*dt)
}

riskMat <- mAMat + incMat

nPersInYear <- rep(7500, 61)   #for each year 7500 persons are born
                               # Caution: the simulation takes about one hour on 
                               # a single core PC.
                               # For testing replace the 7500 by a lower number, e.g. 20
pmat        <- matrix(data = 0, nrow = sum(nPersInYear), ncol = 4)


set.seed(1234)
pid <- 1
for(dob in 0:(length(nPersInYear)-1))
{
   start      <- c(dob, 0, 0)
   end        <- start + (maxAge-1)*c(1, 1, 0)
   lineIntgrl <- lineIntegral(start, end, riskMat, timeRes = dt)
   F1         <- 1 - exp(-lineIntgrl$values)

   for(pNr in 1:nPersInYear[dob+1]){
      u <- runif(1)
      p <- which.min(u > F1)
      # backward interpolation
      changeAge <- (lineIntgrl$points)[2, p-1] + (u - F1[p-1])*
                        ((lineIntgrl$points)[2, p] - (lineIntgrl$points)[2, p-1])/(F1[p] - F1[p-1])
      thisT <- dob + changeAge
      thisInc <- get_inc(thisT, changeAge)
      if(runif(1) < thisInc/(thisInc + get_mA(thisT, changeAge))){
         #is diagnosis
         adi <- changeAge
         ade <- NA
      }
      else
      {
         #is death
         adi <- NA
         ade <- changeAge
      }
      pmat[pid, ] <- c(pid, dob+runif(1), adi, ade)
      pid <- pid + 1   
   }  
}

R      <- approx(c(60, 90), c(4.0, 2.25), ages, rule=2)$y 
mBMat  <- mAMat %*% Diagonal(x = R)
for(pid in 1:sum(nPersInYear)){
   if(is.na(pmat[pid, 4])){
     dob    <- pmat[pid, 2]
     adi    <- pmat[pid, 3]
     maxDur <- min(50, maxAge-adi)
     
     start <- c(dob + adi, adi, 0)
     end   <- start + (maxDur-1) * c(1, 1, 0)
     lineIntgrl <- lineIntegral(start, end, mBMat, timeRes = dt)
     F3 <- 1 - exp(-lineIntgrl$values)

     u <- runif(1)
     p <- which.min(u > F3)
     ade <- (lineIntgrl$points)[2, p-1] + (u - F3[p-1])*
                  ((lineIntgrl$points)[2, p] - (lineIntgrl$points)[2, p-1])/(F3[p] - F3[p-1])
     pmat[pid, 4] <- ade
   }
}

#==========================================================================
# cross-section at year t = 100
#==========================================================================

mm1 <- cutCases(pmat, 100, 60+5*0:7)
p1  <- mm1[2, ]/colSums(mm1)
n1  <- colSums(mm1)
s1  <- sqrt(p1*(1-p1)/n1)

measVals.RSA   <- .01*c( .8, 1.5, 3.2, 5.6, 10.3, 17.9, 24.2)  # German males 2002, Ziegler et al 2009
a_ <- 62.5+5*0:6

#Figure 3: comparison of the prevalence in the paper and in our simulation
plot(a_, p1, xlim=c(60, 95), ylim=c(0, 0.3), pch=3, xlab="Age (years)", ylab="Prevalence")
for(ii in 1:length(p1))
   lines(a_[ii]*c(1, 1), c((p1-2*s1)[ii], (p1+2*s1)[ii]))
matplot(a_, measVals.RSA, pch=5, add=TRUE)
legend("topleft", legend=c("Published", "Simulation"), pch=c(5, 3)) 


sp1 <- smooth.spline(a_, p1, df = 5)
mm0 <- cutCases(pmat, 98, 60+5*0:7)
p0  <- mm0[2, ]/colSums(mm0)
sp0 <- smooth.spline(a_, p0, df = 5)

mm2 <- cutCases(pmat, 102, 60+5*0:7)
p2  <- mm2[2, ]/colSums(mm2)
sp2 <- smooth.spline(a_, p2, df = 5)

dp   <- 0.25*(predict(sp2, 62:92)$y - predict(sp0, 58:88)$y) # approx. partial derivative
myp  <- predict(sp1, 60:90)$y
myi  <- get_inc(100, 60:90)
mymA <- get_mA(100, 60:90)
myR  <- approx(c(60, 90), c(4.0, 2.25), 60:90, rule=2)$y 

#Equation (4) solved for the incidence
recon.i <- dp/(1-myp) + myp * mymA * (myR - 1)

#Figure 4
plot(60:90, recon.i, pch=3, ylim=c(0, 0.07), xlab="Age (years)", ylab="Incidence")
matplot(60:90, myi, type="l", add = T)
legend("topleft", legend=c("Input for the simulation", "Reconstructed"), pch=c(NA, 3), lty=c(1, NA)) 
