# Supplementary material for: Change Rates and Prevalence of a Dichotomous Variable: Simulations and Applications
Source: PLoS One. 2015 Mar 6;10(3):e0118955. doi: 10.1371/journal.pone.0118955 (PMC4352043; doi:10.1371/journal.pone.0118955)
Supplement: S2 Supporting Information — Scripts for use with the statistical software R. (ZIP) [file pone.0118955.s002.zip › smoking.R]

################################################################################
#
#    Script for use with the statistical software R
#
#    This software comes with no warranty of any kind.
#
#    Smoking example of Brinks R, Landwehr S, Pop Health Metrics
#
################################################################################

# Clear workspace
rm(list=ls(all=TRUE))

#==========================================================================
#  The key idea for solving the PDE (Eq. (4)) is to calculate p along the
#  line p(t0 + t, a0 + t), t = 12, ..., 90
#  the PDE becomes an ordinary differential equation (ODE) and is
#  much simpler to treat. The method of transforming the PDE into an ODE
#  is known as "method of characteristics".
#==========================================================================


library(deSolve)               #this is the numerical solver for ODEs
source("ratesSmoking.R")       #all rates
source("rhs.R")


#compute the prevalence 
prev <- matrix(data = NA, nrow = 61, ncol = 100)
ii <- 1
for(ts in 30:90){
  y_         <- 0                        #initial condition
  a_         <- 12:(110-ts)              #which as to be used
  x          <- c(p = y_)
  parms      <- c(t0 = ts)
  
  #now solve the differential equation
  out_       <- as.data.frame(rk4(x, a_, rhs, parms))
  
  #store the prevalence
  prev[ii, 1:length(out_$p)]   <- out_$p
  ii <- ii + 1
}
#now the matrix prev contains the solution of the PDE


#Figure 5
barplot(p.1998, beside = TRUE, legend.text = c("Health report", "PDE Model"),
        xlab="Age group (years)", ylab="Prevalence")

my.a <- 12:80
my.i <- sapply(my.a, FUN=fct_i, t = 20)
my.r <- sapply(my.a, FUN=fct_r, t = 20)

#Figure 6
matplot(my.a, my.i, type="l", col="red", xlab="Age (years)", ylab="Rate") 
matplot(my.a, my.r, type="l", col="green", add=TRUE)
legend("topright", legend=c("Initiation rate", "Cessation rate"), lty=c(1, 1), 
       col = c("red", "green"))
